# Supplementary material for: Long-term intermittent cold exposure affects peri-ovarian adipose tissue and ovarian microenvironment in rats
Source: J Ovarian Res. 2021 Aug 21;14:107. doi: 10.1186/s13048-021-00851-8 (PMC8379824; doi:10.1186/s13048-021-00851-8)
Supplement: Supplementary file 1 — Additional file 1. [file 13048_2021_851_MOESM1_ESM.xlsx]

## Sheet: Sheet1
Fig.1A	weght gain(g)				food intake(g)
	control	cold			control	cold
	21	20.1		2d	421.533	445
	18.4	17.5		4d	319.644	340.4
	15.1	9.7		6d	382	453.7
	15.2	12.5		8d	370.2	464.067
	8.3	17.2		10d	403.55	473.8
	44	-2.2		12d	488.89	545.99
	29.4	6		14d	454.667	532.933
	26.1	10.8
	20.4	4.3
	29.6	10.9
Fig.1B	coefients of ovary
	control	cold
	0.0519248	0.0451802
	0.0463229	0.0542558
	0.0445513	0.0498004
	0.0653932	0.0504801
	0.0415493	0.0469981
	0.0579228	0.0383407
	0.05	0.0317559
	0.0442292	0.0421432
	0.0455064	0.037775
	0.038159	0.0524319
Fig.1C	E2(pg/ml)			FSH(mIu/ml)			T(ng/ml)			P(ng/ml)
	Control	Cold		Control	Cold		Control	Cold		Control	Cold
	21.13	22.68		2.45	2.37		0.12	0.09		2.61	2.86
	27.58	44.58		1.61	2.71		0.11	0.11		2.59	4.16
	11.42	39.19		1.81	2.59		0.26	0.2		6.47	2.77
	17.61	50.85		1.7	3.15		0.15	0.09		4.88	6.23
	9.17	17.46		0.65	1.02		0.16	0.11		3.75	7.5
	15.43	15.15		1.18	2.12		0.1	0.1		7.03	3.72
	19	16.87		1.18	1.41		0.01	0.04		1.62	4.21
	8.75	12.02		1.72	1.88		0.12	0.13		4.32	1.26
	5.48	19.16		1.51	2.05		0.1	0.05		2.57	1.84
	10.84	27.58		0.68	1.9		0.02	0.08		2.31	2.17
Fig.1E	AOD of ERβ protein			AOD of FSHR protein
	Control	Cold		Control	Cold
	0.0103898	0.00406296		0.0102048	0.00342143
	0.0104657	0.00468653		0.00515984	0.000745196
	0.00714432	0.0035838		0.0113743	0.00383195
	0.00690823	0.00708797		0.00465612	0.0026509
	0.0106015	0.000479865		0.00474106	0.00509699
	0.0116849	0.00433566		0.006507	0.002909
Fig.2A	AMH(pg/ml)
	Control	Cold
	82.0734	68.9955
	82.0736	59.983
	89.5148	61.859
	77.6044	60.6585
	64.3316	60.6585
	73.3786	64.512
	58.819	54.5367
	71.8998	49.1703
	70.1642	65.4214
	59.8153	57.1951
Fig.2B	Primitive follicles			Primary follicle			Secondary follicles			Antral follicles			Corpus luteum
	Control	Cold		Control	Cold		Control	Cold		Control	Cold		Control	Cold
	64	133		12	25		39	81		7	8		92	180
	269	138		48	29		94	102		8	3		139	132
	118	153		14	49		75	93		5	7		212	106
	197	67		21	23		90	55		5	2		87	103
	132	114		33	30		83	72		10	5		152	158
	185	153		20	27		68	100		6	9		207	188
	136	250		18	36		54	94		7	0		153	181
	89	217		20	35		78	94		8	8		146	193
	178	188		17	43		63	112		4	5		177	241
	149	143		22	33		79	83		6	4		195	124
Fig.3A	Relative HOXC9 mRNA level in POAT					Relative Dpt mRNA level in POAT
	1	0.697775				1	0.642603
	1	1.00405				1	1.0367
	1	0.695361				1	1.41128
	1	1.09114				1	0.890076
	1	1.28863				1	0.83915
	1	1.34335				1	0.880869
Fig.3C	Relative UCP1 mRNA level in POAT					Relative PGC1α mRNA level in POAT					Relative PRDM16 mRNA level in POAT					Relative Fndc5 mRNA level in POAT
	1	1.23613				1	1.82029				1	1.23613				1	4.22381
	1	1.42487				1	2.28021				1	1.42487				1	4.41936
	1	2.47227				1	1.53067				1	2.47227				1	3.28714
	1	1.68763				1	1.98504				1	1.68763				1	2.78619
	1	1.29759				1	1.24761				1	1.29759				1	2.97941
	1	2.21274				1	1.25629				1	2.21274				1	3.31345
Fig.4A	Relative Lep mRNA level in POAT				Relative ADPN mRNA level in POAT					Relative AMPK mRNA level in POAT
	1	1.20581			1	1.10765				1	1.65405
	1	1.47939			1	1.2812				1	1.75443
	1	1.28788			1	1.43644				1	1.43495
	1	1.98619			1	1.3036				1	1.55401
	1	1.97931			1	1.01924				1	1.29774
	1	1.11342			1	1.33099				1	1.49071
Fig.4B	Relative FST mRNA level in POAT			Relative FST mRNA level in ovary				Relative MST mRNA level in POAT
	1	2.26524		1	1.4871			1	0.254031
	1	1.41389		1	1.43147			1	0.104527
	1	2.16545		1	1.13092			1	0.043392
	1	1.29026		1	1.69056			1	0.154015
	1	1.34692		1	1.21209			1	0.297739
	1	1.51589		1	1.22901			1	0.39071
Fig.4C	Relative Cyp11a1 mRNA level in ovary				Relative Cyp19a1 mRNA level in ovary
	1	1.23613			1	3.21591
	1	1.42487			1	2.47032
	1	2.47227			1	3.35789
	1	1.68763			1	3.08639
	1	1.29759			1	4.01982
	1	2.21274			1	3.50342
		α
